# Supplementary material for: Identification of Novel TAT-I24-Related Peptides with Antiviral Activities
Source: Int J Mol Sci. 2025 Nov 26;26(23):11433. doi: 10.3390/ijms262311433 (PMC12692169; doi:10.3390/ijms262311433)
Supplement: Supplementary file 1 [file ijms-26-11433-s001.zip]

Archive with 1 entries (1 files):
- ijms-3999558-supplementary.pdf
